# Supplementary material for: Blood Cultures Time-to-Positivity as an Antibiotic Stewardship Tool in Immunocompromised Children with Gram-Negative Bacteraemia
Source: Antibiotics (Basel). 2025 Aug 21;14(8):847. doi: 10.3390/antibiotics14080847 (PMC12383192; doi:10.3390/antibiotics14080847)
Supplement: Supplementary file 1 [file antibiotics-14-00847-s001.zip]

Archive with 1 entries (1 files):
- antibiotics-3760101-supplementary.pdf
